# Supplementary material for: Effects of Alkali on Water Soluble Hexavalent Chromium in Ordinary Portland Cement
Source: Int J Environ Res Public Health. 2022 Apr 15;19(8):4811. doi: 10.3390/ijerph19084811 (PMC9025607; doi:10.3390/ijerph19084811)
Supplement: Supplementary file 1 [file ijerph-19-04811-s001.zip]

Archive with 1 entries (1 files):
- ijerph-1604628-Supplementary Figures.pdf
